# Supplementary material for: Patterns of homoeologous gene expression shown by RNA sequencing in hexaploid bread wheat
Source: BMC Genomics. 2014 Apr 11;15:276. doi: 10.1186/1471-2164-15-276 (PMC4023595; doi:10.1186/1471-2164-15-276)
Supplement: Additional file 1: Table S1 — Illumina RNA-sequencing data and read mapping statistics. This table summarizes the RNA-Seq datasets obtained from non-normalized cDNA libraries of wheat samples and the mapping results for alignment of reads to a partial reference transcriptome sequence using novoalign software. [file 1471-2164-15-276-S1.xls]

## Sheet: Sheet1
Supplemental Table 1. Illumina RNA-sequencing data and read mapping statistics.
Data is deposited in the Sequence Read Archive (SRA), accession number SRP028375
Chromosome 1 reference length	505132
Chromosome 5 reference length	567044
Total reference length	1072176
Sample	Total number of reads			Number of reads uniquely mapped to the reference (%)
	Shoots	Roots	Total	Chr 1						Chr 5						Both chromosomes
				# reads	coverage	% reads	# reads	coverage	% reads	# reads	coverage	% reads	# reads	coverage	% reads	# reads	coverage	% reads	# reads	coverage	% reads
				Shoots			Roots			Shoots			Roots			Shoots			Roots
CS replicate 1 (euploid)	242593892	236571106	479164998	4743272	478.898	0.0195523	6779420	684.475	0.028657	12306188	1106.82	0.0507275	7559779	679.927	0.0319556	17049460	810.989	0.0702798	14339199	682.07	0.0606126
				3709401	374.515	0.0152906	5365798	541.751	0.0226815	8684213	781.059	0.705679	5864166	527.424	0.0247882	12393614	589.525	0.0510879	11229964	534.174	0.0474697
CS replicate 2 (euploid)	300151608	301232310	601383918	7639339	771.296	0.0254516	9099772	918.747	0.0302085	23349599	2100.07	0.0777927	10082606	906.831	0.0334712	30988938	1474.05	0.103244	19182378	912.445	0.0636797
				4983293	503.132	0.0166026	7259909	732.987	0.0241007	15839447	1424.6	0.678361	7724727	694.763	0.0256438	20822740	990.471	0.0693741	14984636	712.771	0.0497445
A diploid (1010005)	138654490	159849502	298503992	1824180	184.176	0.0131563	3246235	327.752	0.0203081	2788186	250.77	0.0201089	3270285	294.13	0.0204585	4612366	219.396	0.0332652	6516520	309.97	0.0407666
				1476073	149.03	0.0106457	2559111	258.377	0.0160095	2023444	181.989	0.725721	2512401	225.966	0.0157173	3499517	166.461	0.0252391	5071512	241.236	0.0317268
D diploid (2220007)	171475512	73156700	244632212	2213482	223.481	0.0129084	1415782	142.943	0.0193527	6611393	594.629	0.0385559	1525641	137.216	0.0208544	8824875	419.771	0.0514643	2941423	139.914	0.0402072
				1602220	161.766	0.00934372	1137935	114.89	0.0155548	4657177	418.867	0.704417	1228079	110.454	0.016787	6259397	297.74	0.0365032	2366014	112.544	0.0323417
N1AT1B	200,701,946(2)	162,527,436(1)	363229382	4906399	556.075	0.0244462	4975588	465.416	0.0306138	18257651	1843.33	0.090969	5484999	457.048	0.0337481	23164050	1236.87	0.115415	10460587	460.99	0.064362
				3404089	343.689	0.0169609	3840738	387.775	0.0236313	12066988	1085.31	0.660928	4239147	381.269	0.0260827	15471077	735.91	0.0770848	8079885	384.334	0.049714
N1AT1D	227908074	207498004	435406078	5665638	572.024	0.0248593	6798361	686.388	0.0327635	15385954	1383.81	0.0675095	7015187	630.947	0.0338085	21051592	1001.36	0.0923688	13813548	657.067	0.066572
				4162195	420.231	0.0182626	5239904	529.04	0.0252528	10896913	980.07	0.708238	5482867	493.13	0.0264237	15059108	716.314	0.0660754	10722771	510.048	0.0516765
N1BT1A	227768850	218,689,966(2)	446458816	6864437	693.059	0.0301377	5662094	641.723	0.025891	22007209	1979.33	0.0966208	5966925	602.434	0.0272849	28871646	1373.33	0.126759	11629019	620.944	0.0531758
				4558947	460.288	0.0200157	4349809	439.173	0.0198903	14893352	1339.51	0.676749	4494457	404.232	0.0205517	19452299	925.284	0.0854037	8844266	420.694	0.040442
N1BT1D	192489120	195,538,728(1)	388027848	4805726	485.204	0.0249662	6489594	607.036	0.0331883	16809709	1511.87	0.0873281	6629197	552.39	0.0339022	21615435	1028.18	0.112294	13118791	578.135	0.0670905
				3092868	312.267	0.0160678	4954646	500.239	0.0253384	11111050	999.329	0.66099	5143841	462.638	0.026306	14203918	675.635	0.0737908	10098487	480.353	0.0516444
N1DT1A	235180426	203413706	438594132	5201908	525.204	0.0221188	6596302	665.987	0.032428	12495000	1123.8	0.0531294	7448735	669.94	0.0366186	17696908	841.786	0.0752482	14045037	668.078	0.0690467
				3987688	402.612	0.0169559	5269773	532.056	0.0259067	8723980	784.636	0.698198	5754128	517.527	0.0282878	12711668	604.654	0.0540507	11023901	524.372	0.0541945
N1DT1B	225425458	254,432,454(2)	479857912	6334088	639.513	0.0280984	5837486	661.601	0.0229432	15795869	1420.68	0.0700714	6328662	638.956	0.0248736	22129957	1052.65	0.0981697	12166148	649.625	0.0478168
				4570486	461.453	0.0202749	4472341	451.544	0.0175777	10995136	988.904	0.696077	4768852	428.911	0.0187431	15565622	740.407	0.06905	9241193	439.574	0.0363208
N5AT5B	233925014	245336016	479261030	3970874	400.914	0.016975	7184438	725.368	0.0292841	8596338	773.156	0.0367483	8277589	744.487	0.0337398	12567212	597.782	0.0537232	15462027	735.479	0.0630239
				2841272	286.865	0.0121461	5615047	566.916	0.0228872	6009512	540.496	0.699078	6241433	561.355	0.0254403	8850784	421.004	0.037836	11856480	563.975	0.0483275
N5AT5D	230849300	212349488	443198788	4867106	491.401	0.0210835	6763171	682.835	0.0318492	18657580	1678.06	0.0808215	7347036	660.793	0.0345988	23524686	1118.99	0.101905	14110207	671.178	0.066448
				3211730	324.268	0.0139127	5299376	535.045	0.0249559	12947466	1164.5	0.693952	5596551	503.354	0.0263554	16159196	768.642	0.0699989	10895927	518.285	0.0513113
N5BT5A	229050092	225774532	454824624	4749898	479.567	0.0207374	6428931	649.089	0.028475	10753570	967.177	0.0469486	6983758	628.12	0.0309324	15503468	737.451	0.0676859	13412689	637.999	0.0594074
				3570311	360.472	0.0155875	5048694	509.735	0.0223617	7579263	681.68	0.704814	5337056	480.015	0.0236389	11149574	530.35	0.0486774	10385750	494.017	0.0460005
N5BT5D	249781036	243011244	492792280	4185322	422.566	0.016756	7271407	734.148	0.0299221	10487039	943.205	0.0419849	8375421	753.286	0.0344652	14672361	697.918	0.0587409	15646828	744.27	0.0643873
				3072340	310.195	0.0123001	5704851	575.983	0.0234757	7162017	644.153	0.68294	6479458	582.763	0.0266632	10234357	486.816	0.0409733	12184309	579.569	0.0501389
N5DT5A	253831142	254583640	508414782	3854719	389.187	0.0151862	8906458	899.229	0.0349844	8295599	746.107	0.0326816	9030971	812.247	0.0354735	12150318	577.952	0.0478677	17937429	853.226	0.0704579
				2994774	302.363	0.0117983	6973596	704.08	0.0273922	5955743	535.66	0.71794	6891650	619.836	0.0270703	8950517	425.748	0.0352617	13865246	659.526	0.0544624
N5DT5B	315328986	283056700	598385686	8783475	886.812	0.027855	6685409	674.984	0.0236186	23857122	2145.71	0.0756579	7414224	666.836	0.0261934	32640597	1552.61	0.103513	14099633	670.675	0.049812
				6226244	628.625	0.0197452	5232159	528.258	0.0184845	16633427	1496.01	0.69721	5663965	509.418	0.02001	22859671	1087.36	0.0724947	10896124	518.294	0.0384945
		total reads	7152136478									Summary of all samples			Average % mapped before quality filtering			0.0819965			0.0591791
															Average % mapped after quality filtering			0.0570563			0.0458756
All reads are 51bp in length unless otherwise stated.															Stdev % mapped before quality filtering			0.0281873			0.0097899
															Stdev % mapped after quality filtering			0.0181112			0.00754768
The first row shows the number of mapped reads (and percentage of total reads) that are uniquely aligned to the reference.
The second row shows the number (and percentage of total reads) of uniquely aligned reads that pass all quality filters and are therefore used in the analysis.															Average % mapped before quality filtering (both S and R)			0.0705878
Coverage is given as the average number of reads aligned per base of the reference transcriptome.															Stdev % mapped before quality filtering (both S and R)			0.0189886
															Average % mapped after quality filtering (both S and R)			0.051466
															Stdev % mapped after quality filtering (both S and R)			0.0128295
(1) One lane of data among four lanes consists of 36bp reads.												Summary of CS samples			Average coverage after quality filtering		789.998			623.473
(2) One lane of data among four lanes consists of 76bp reads.
														Average coverage (S & R) after quality filtering			706.735
