# Supplementary material for: Patterns of homoeologous gene expression shown by RNA sequencing in hexaploid bread wheat
Source: BMC Genomics. 2014 Apr 11;15:276. doi: 10.1186/1471-2164-15-276 (PMC4023595; doi:10.1186/1471-2164-15-276)
Supplement: Additional file 9: Table S3 — Significance of differential expression patterns for genes expressed from all three group 1 or 5 homoeoloci in shoots or roots. This table shows the significance level of differentially expressed genes in two biological replicates of shoots and roots. [file 1471-2164-15-276-S9.xls]

## Sheet: chr1_shoots
Supplemental Table 3A. Significance of Differential Expression Patterns for Chromosome 1 Genes Expressed in Shoots.									Key
Pattern	Gene name	p in rep.1.rep.2	p in rep.1	p in rep.2	RPKM in rep.1.rep.2	RPKM in rep.1	RPKM in rep.2		p	Bonferroni corrected p value
A>B>D	BE425838	***	***	***	2679	3296	2220		ns	not significant (p > 0.05)
A>B>D	BG314441	***	ns	ns	3832	3018	4439		*	significant (p < 0.05)
A>B>D	BE496824	***	***	ns	6539	10167	3838		**	significant (p < 0.01)
A>D>B	BM137996	***	***	***	1647	1921	1444		***	significant (p < 0.001)
A>D>B	BE500433	***	***	***	1817	2649	1198		rep.1	Chinese Spring replicate 1
A>D>B	BE497948	***	ns	ns	7085	12025	3407		rep.2	Chinese Spring replicate 2
A>D>B	BF146102	***	***	***	5941	7966	4434		rep.1.rep.2	Chinese Spring replicates 1 and 2 combined
A>D>B	BE405613	***	***	***	30658	14834	42437		RPKM	Total expression from all three homoeoloci expressed as Reads per kb per million mapped reads
A>D>B	BE406901	***	***	***	1207	1396	1067
A>D>B	BF200980	***	***	***	10861	11951	10049
A>D>B	BE471203	**	*	**	2751	4169	1695		Results summary
B>A>D	BE404078	***	***	***	4044	6058	2545		Number of genes significant in rep.1, rep.2 and rep.1.rep.2					77
B>A>D	BF293156	***	***	***	1518	938	1950		Number of genes significant in rep.1.rep.2 only					31
B>A>D	BF475063	***	***	***	4263	3261	5008		Number of genes significant in rep.1.rep.2 and either rep.1 or rep.2					82
B>D>A	BG607391	***	***	***	4899	5023	4806		Total					190
B>D>A	BM134506	***	ns	ns	102	161	59
B>D>A	BE444266	***	***	***	2154	2065	2219
B>D>A	BF474284	***	***	***	2279	3788	1155
D>A>B	BE590695	***	***	***	3900	5467	2733
D>A>B	BE446086	***	***	ns	195	252	153
A>B=D	BE423275	***	***	***	4627	7654	2373
A>B=D	BE499345	***	***	***	271	313	240
A>B=D	BF474377	***	ns	ns	667	1030	396
A>B=D	BF478828	***	***	***	2717	4837	1139
A>B=D	BE488962	***	***	***	329	342	320
A>B=D	BE500255	***	ns	**	860	1362	486
A>B=D	BF484496	***	***	***	1464	2031	1042
A>B=D	BE426488	***	***	ns	2606	3961	1598
A>B=D	BE500764	***	***	***	353	379	334
A>B=D	BF292990	***	***	***	1596	2435	972
A>B=D	BE445502	***	***	ns	892	1713	282
A>B=D	BE518391	***	***	*	391	611	227
A>B=D	BF429186	***	***	***	751	993	571
A>B=D	BE494366	***	***	**	294	355	249
A>B=D	BE426207	***	***	***	2104	2891	1517
A>B=D	BE443103	**	**	ns	134	244	52
A>B=D	C.BE424845.BG274396.BG313657	***	***	ns	954	1512	538
A>B=D	BF474569	***	***	***	9536	13374	6679
A>B=D	BE446250	***	ns	ns	91	133	60
A>B=D	BF485168	***	ns	***	1439	1348	1507
A>B=D	BE403669	***	***	ns	423	863	95
A>B=D	BE490302	***	***	ns	441	635	296
A>B=D	BE443300	***	***	***	2156	1428	2697
A>B=D	BE606632	***	ns	***	2001	2060	1957
A>B=D	C.BG313767.BF428726	***	***	***	2116	2824	1589
A>B=D	BE445579	***	***	***	4521	5602	3715
A>B=D	BE637867	***	***	ns	295	385	227
A>B=D	BE497610	***	***	***	2700	3016	2464
A>B=D	BE443930	***	ns	*	6013	6997	5280
A>B=D	BE443332	***	***	ns	3431	4614	2550
A>B=D	BG607105	***	ns	***	624	671	590
A>B=D	BF478395	**	ns	***	423	482	379
A>B=D	BE406857	***	ns	***	787	1192	485
A>B=D	BE591290	***	***	ns	1926	3760	561
A>B=D	BG262882	***	***	***	2696	3584	2036
B>A=D	BE442665	***	***	ns	111	151	81
B>A=D	BF483223	***	ns	ns	481	817	230
B>A=D	BE444294	***	***	***	11392	15097	8635
B>A=D	BG263371	***	***	***	879	1551	380
B>A=D	BM137879	***	ns	ns	1568	1941	1291
B>A=D	BE604534	***	ns	ns	1569	1771	1418
B>A=D	BE518126	***	***	ns	3071	4942	1678
B>A=D	BM134576	***	*	***	321	377	280
B>A=D	BF474340	***	***	***	2861	2848	2871
B>A=D	BE637610	**	***	ns	2049	2797	1492
B>A=D	BE445898	***	***	ns	144	252	63
B>A=D	BE606302	***	***	***	2974	1938	3746
B>A=D	BF201524	***	**	***	332	359	311
B>A=D	BE399929	***	***	ns	1242	2167	553
B>A=D	BE604047	***	***	***	1797	2049	1609
B>A=D	BE518403	***	***	***	100	126	80
B>A=D	BE585780	*	ns	ns	485	531	450
B>A=D	BG263566	***	ns	ns	387	579	244
B>A=D	BF201647	***	***	***	3479	4942	2390
B>A=D	BE493932	***	***	***	115	156	84
B>A=D	BM140337	***	***	ns	335	534	187
B>A=D	BE492937	***	***	***	422	432	415
B>A=D	BF478880	***	*	ns	553	705	439
B>A=D	BE471127	***	*	ns	214	305	147
B>A=D	BE403420	***	***	*	480	902	166
B>A=D	BG314205	***	ns	***	1150	1047	1228
B>A=D	BF474224	***	ns	***	900	1082	765
B>A=D	BE497361	***	***	***	1655	2539	996
B>A=D	BE406977	***	***	ns	7030	9158	5446
B>A=D	BE591171	***	**	***	67	77	60
B>A=D	BG314157	***	**	ns	182	243	137
B>A=D	BE404147	***	***	***	2510	3828	1530
B>A=D	BE404411	**	ns	ns	590	777	451
B>A=D	BE604058	***	***	***	2370	1991	2653
B>A=D	BE490592	***	ns	ns	8393	8963	7968
D>A=B	BG314543	***	ns	**	626	845	463
D>A=B	BF474591	***	***	***	646	814	520
D>A=B	BF478444	***	ns	***	1666	975	2181
D>A=B	BE403375	***	**	ns	840	1277	514
D>A=B	BE404485	***	***	**	658	953	439
D>A=B	BE426265	*	ns	ns	79	99	65
D>A=B	BE425978	***	***	***	835	1492	347
D>A=B	BE425828	***	***	***	1161	1745	727
D>A=B	BF475149	*	ns	*	765	1190	448
D>A=B	BF482683	***	***	ns	125	183	82
D>A=B	BE443835	*	ns	ns	680	1050	404
D>A=B	BF202555	***	***	***	1967	2533	1546
D>A=B	BE426686	***	***	ns	6099	4327	7418
D>A=B	BG313868	***	***	***	3286	4248	2571
D>A=B	BF291707	*	ns	ns	156	213	113
D>A=B	BG605525	***	ns	***	1268	1735	921
D>A=B	BG313769	***	***	**	1766	2638	1117
D>A=B	BG264080	***	***	***	552	719	428
D>A=B	BE497795	***	***	***	1810	1368	2139
D>A=B	BG262947	***	ns	***	832	1268	507
D>A=B	BG274274	**	ns	ns	489	613	397
D>A=B	BE591085	***	*	**	1240	1626	954
D>A=B	BE442691	***	***	ns	313	374	267
D>A=B	BG606995	***	ns	*	992	1302	761
D>A=B	BE404083	***	**	***	771	913	665
D>A=B	BE498861	***	***	ns	953	1261	723
D>A=B	BF428796	***	ns	***	378	454	321
D>A=B	BE403158	***	ns	ns	2108	3724	905
D>A=B	BF474455	***	***	***	649	923	445
D>A=B	BE518221	**	**	ns	2112	3716	918
D>A=B	BE426097	***	***	***	6575	6398	6708
D>A=B	BG607965	***	ns	ns	185	295	104
D>A=B	BE399629	***	ns	***	1043	1343	820
A=B>D	BE494850	***	ns	ns	2222	2819	1778
A=B>D	BE403682	***	***	***	1872	1580	2089
A=B>D	BF484217	**	ns	ns	935	1493	520
A=B>D	BE517729	***	***	ns	447	804	181
A=B>D	BE500775	***	**	***	1228	708	1615
A=B>D	BF485160	***	**	ns	232	321	166
A=B>D	BE406895	***	ns	***	1211	1836	746
A=B>D	BM138428	***	***	ns	2056	2919	1414
A=B>D	BM134486	***	ns	***	5110	6671	3948
A=B>D	BE444505	***	**	ns	480	811	234
A=B>D	BE423193	***	***	ns	6051	10467	2764
A=B>D	BE490430	***	***	ns	1174	1492	937
A=B>D	BE498984	***	ns	ns	157	199	126
A=B>D	BG274942	***	*	*	481	666	343
A=B>D	BE423345	***	*	ns	161	291	63
A=B>D	BE443068	***	***	**	644	903	452
A=B>D	BF484031	*	ns	**	557	953	262
A=D>B	BE637310	***	***	***	5207	9025	2365
A=D>B	BE495997	**	**	ns	149	219	97
A=D>B	C.BE445121.BE497177	***	***	ns	3304	4158	2669
A=D>B	BE591485	***	**	**	603	681	544
A=D>B	BE496211	***	ns	*	1102	1125	1086
A=D>B	BF201217	***	ns	ns	1038	1621	603
A=D>B	BE404880	***	***	***	1479	2183	954
A=D>B	BE424100	***	***	***	1027	1356	783
A=D>B	BE399999	***	***	ns	3042	5838	961
A=D>B	BG607503	***	***	ns	2424	3539	1594
A=D>B	BE404723	***	ns	ns	845	1000	729
A=D>B	BF483588	***	ns	**	263	390	169
A=D>B	BE489692	***	ns	ns	2066	2019	2101
A=D>B	BE403153	***	ns	***	2074	2364	1858
A=D>B	BE444527	***	ns	ns	386	505	298
A=D>B	BF200811	**	ns	ns	696	1035	444
A=D>B	BE405692	***	***	ns	1481	2974	370
A=D>B	BG314090	***	***	***	893	1428	496
A=D>B	C.BG607848.BE398611	***	***	ns	8044	13141	4250
A=D>B	BE444359	***	***	**	723	867	616
A=D>B	BF200929	***	ns	ns	1518	1809	1301
A=D>B	BF202674	***	ns	***	4904	4324	5335
A=D>B	BF485327	***	ns	***	444	614	317
B=D>A	BE443622	***	ns	***	513	750	336
B=D>A	BE426663	**	**	ns	6874	7933	6086
B=D>A	BG606986	**	ns	***	997	1377	714
B=D>A	BM136907	***	ns	ns	549	826	342
B=D>A	BG274135	***	***	*	1196	1342	1087
B=D>A	BE443632	***	***	ns	411	505	342
B=D>A	BE403631	***	***	*	950	1215	752
B=D>A	BE591757	***	ns	***	1092	340	1651
B=D>A	BE444859	***	***	ns	3728	6910	1359
B=D>A	BG274687	**	***	ns	4065	5716	2836
B=D>A	BE499950	***	***	ns	2586	2703	2500
B=D>A	BG607867	***	**	***	273	339	223
B=D>A	BE443931	***	***	***	995	996	994
B=D>A	BE494877	***	***	***	4059	5286	3146
B=D>A	BE446219	***	ns	*	242	197	276
B=D>A	BF291549	**	ns	**	2105	2313	1951
B=D>A	BE443071	**	ns	ns	1626	2481	989
B=D>A	BE446010	***	***	ns	2382	3850	1289
B=D>A	BE400002	***	ns	ns	1520	2244	981
B=D>A	BM137729	**	ns	***	486	773	272
B=D>A	BE495786	**	ns	***	1347	2385	575
B=D>A	BE443789	**	ns	***	192	250	148
B=D>A	BF146193	***	ns	**	1907	2592	1397
B=D>A	BE406447	***	***	ns	2867	4185	1886
B=D>A	BE498953	***	***	***	381	415	355
B=D>A	BF484494	***	*	ns	215	439	48
B=D>A	BE518048	**	ns	ns	316	474	198

## Sheet: chr1_roots
Supplemental Table 3B. Significance of Differential Expression Patterns for Chromosome 1 Genes Expressed in Roots.									Key
Pattern	Gene name	p in rep.1.rep.2	p in rep.1	p in rep.2	RPKM in rep.1.rep.2	RPKM in rep.1	RPKM in rep.2		p	Bonferroni corrected p value
A>B>D	C.BE445121.BE497177	***	ns	***	6042	3634	3537		ns	not significant (p > 0.05)
A>B>D	BE494284	***	ns	ns	3810	1888	2530		*	significant (p < 0.05)
A>B>D	BE443930	***	***	***	2602	1624	1480		**	significant (p < 0.01)
A>B>D	BE406857	***	ns	***	1407	865	810		***	significant (p < 0.001)
A>D>B	BE444846	***	***	***	5002	2718	3144		rep.1	Chinese Spring replicate 1
A>D>B	BE500433	***	***	***	3341	3181	1088		rep.2	Chinese Spring replicate 2
A>D>B	BF200980	***	***	***	11581	6322	7257		rep.1.rep.2	Chinese Spring replicates 1 and 2 combined
B>A>D	BE494850	***	ns	***	5021	3036	2927		RPKM	Total expression from all three homoeoloci expressed as Reads per kb per million mapped reads
B>D>A	BE636816	***	***	ns	818	547	438
B>D>A	BE403749	***	***	***	45648	27054	27021
B>D>A	BF428897	***	ns	***	532	370	275		Results summary
B>D>A	BE423193	***	***	***	22055	15751	11069		Number of genes significant in rep.1, rep.2 and rep.1.rep.2					89
B>D>A	BE404147	***	***	***	3886	2812	1923		Number of genes significant in rep.1.rep.2 only					27
D>A>B	BE498513	***	***	***	3165	2605	1334		Number of genes significant in rep.1.rep.2 and either rep.1 or rep.2					95
D>A>B	BE494877	***	***	ns	5643	2454	4001		Total					211
D>A>B	BE405692	***	***	***	10431	3849	7904
D>A>B	BG314090	***	***	***	1055	695	573
D>A>B	BE426097	***	***	***	5490	2990	3446
D>A>B	BF475063	***	***	ns	5543	3536	3096
D>B>A	BE406447	***	***	***	5184	3696	2607
A>B=D	BE637310	***	***	***	19691	12166	11289
A>B=D	BE423275	***	***	***	16307	10507	9029
A>B=D	BM137862	**	ns	ns	405	301	195
A>B=D	BF483223	***	*	ns	303	166	190
A>B=D	BE517729	***	***	***	954	828	370
A>B=D	BG607042	*	ns	ns	301	179	178
A>B=D	BG314105	***	ns	ns	609	379	347
A>B=D	BM137879	***	***	ns	1659	995	973
A>B=D	BE488962	***	ns	***	141	47	110
A>B=D	BE471022	***	***	**	117	64	74
A>B=D	BE425838	***	***	***	7225	3530	4834
A>B=D	BE405778	***	ns	***	571	429	271
A>B=D	BE424100	***	***	***	871	595	458
A>B=D	BM136056	***	ns	ns	172	93	110
A>B=D	BG607446	***	ns	***	716	329	495
A>B=D	BF429186	***	***	**	774	429	481
A>B=D	BF293779	**	ns	***	163	47	134
A>B=D	BF146102	***	***	ns	17148	9034	10988
A>B=D	BE494366	***	***	ns	324	194	191
A>B=D	BG607503	***	***	***	4718	3716	2111
A>B=D	BE426207	***	***	***	5921	3256	3693
A>B=D	BF482897	***	***	ns	732	464	412
A>B=D	BE405854	***	ns	ns	2084	1068	1357
A>B=D	BE495542	***	ns	***	13135	6887	8441
A>B=D	BF483588	*	ns	ns	142	80	87
A>B=D	BE405648	***	ns	*	303	207	160
A>B=D	C.BE424845.BG274396.BG313657	***	ns	ns	951	752	424
A>B=D	BE426257	***	***	***	3497	2166	2001
A>B=D	BF474569	***	***	*	5829	4630	2579
A>B=D	BF200811	***	ns	***	863	660	402
A>B=D	BE494376	***	ns	***	3275	1750	2081
A>B=D	BE490302	***	***	***	301	195	166
A>B=D	BM134307	***	***	***	699	581	290
A>B=D	BG607463	***	***	***	1170	468	860
A>B=D	BE498984	***	***	***	424	308	210
A>B=D	BE445579	***	***	***	4203	2360	2585
A>B=D	BE423345	***	**	***	201	174	79
A>B=D	BE445275	***	ns	***	1026	629	592
A>B=D	BE403322	**	ns	**	764	530	395
A>B=D	BG262882	***	***	ns	4392	2281	2839
A>B=D	BF201497	**	ns	ns	778	311	572
A>B=D	BE500439	***	ns	***	1615	911	990
B>A=D	BE444266	***	ns	***	921	518	566
B>A=D	BM136907	***	**	**	298	220	145
B>A=D	BF473056	***	***	***	2097	1473	1071
B>A=D	BF292414	**	ns	***	503	271	318
B>A=D	BE424946	***	***	***	602	258	430
B>A=D	BE446665	***	***	ns	1418	653	978
B>A=D	BF201524	***	ns	***	625	364	375
B>A=D	BG263566	***	***	***	486	221	338
B>A=D	BE398513	***	***	***	6420	4068	3606
B>A=D	BM138428	***	***	***	835	386	575
B>A=D	BF200640	***	ns	***	2727	1632	1603
B>A=D	BG274687	***	***	***	822	445	518
B>A=D	BE493932	***	***	***	119	72	70
B>A=D	BM140337	***	**	***	236	170	118
B>A=D	BE443931	***	***	***	786	516	428
B>A=D	BE490041	***	***	***	5094	2967	3054
B>A=D	BE426771	***	ns	***	953	730	442
B>A=D	BE500570	***	***	***	518	363	265
B>A=D	BE443531	***	***	***	1003	577	606
B>A=D	BG313769	***	***	ns	2013	1111	1253
B>A=D	BE403553	***	***	***	2592	1453	1597
B>A=D	BG606097	***	ns	ns	1639	1285	738
B>A=D	BE497795	***	ns	***	486	277	297
B>A=D	BE403420	***	ns	***	1183	1029	457
B>A=D	BF485168	***	**	***	1179	425	901
B>A=D	BG274274	*	ns	***	346	254	168
B>A=D	BE442949	***	***	***	2029	1593	912
B>A=D	BE591085	***	***	***	1638	945	989
B>A=D	BE404399	***	ns	***	691	509	336
B>A=D	BF478690	***	***	***	1126	586	727
B>A=D	BE499422	***	ns	***	1156	607	742
B>A=D	BE403885	***	ns	*	1556	958	895
B>A=D	BG314157	***	***	***	236	158	127
B>A=D	BE493946	***	***	***	1050	515	701
B>A=D	BF146193	**	***	ns	2587	1245	1745
B>A=D	BE399537	***	***	*	170	107	96
B>A=D	BE606262	***	***	*	1169	771	635
B>A=D	BE398263	***	***	ns	182	124	96
B>A=D	BE490592	**	ns	ns	13905	8466	8064
B>A=D	BF478865	***	ns	ns	34	21	19
D>A=B	BE490486	***	***	ns	538	412	250
D>A=B	BE591485	**	ns	***	115	73	65
D>A=B	BE403375	***	ns	*	1187	889	566
D>A=B	BE443588	***	***	ns	266	176	145
D>A=B	BE500255	***	***	***	1425	847	842
D>A=B	BE425828	***	ns	***	1373	675	915
D>A=B	BE605031	***	ns	ns	304	184	177
D>A=B	BM137996	***	ns	**	1234	658	785
D>A=B	BF475149	***	ns	***	740	537	366
D>A=B	BE590695	***	***	***	548	396	272
D>A=B	BF483661	***	ns	***	364	304	150
D>A=B	BF482683	***	ns	**	415	346	172
D>A=B	BE591325	***	***	**	54	58	14
D>A=B	BF200791	***	***	***	378	280	183
D>A=B	BE518391	***	*	ns	347	207	205
D>A=B	BE442559	***	*	***	1213	293	1035
D>A=B	BE399999	***	ns	***	13969	9507	7359
D>A=B	BE426686	***	***	**	1446	664	1000
D>A=B	BE585781	**	ns	**	278	109	206
D>A=B	BE499950	***	**	***	267	140	172
D>A=B	BG275046	***	ns	***	920	591	511
D>A=B	BE586140	***	***	***	1581	906	959
D>A=B	BE405518	***	***	***	1499	853	914
D>A=B	BG605525	***	ns	***	1672	1001	982
D>A=B	BE497372	***	ns	**	827	504	479
D>A=B	BG264080	***	ns	***	508	279	317
D>A=B	BE500714	*	ns	ns	1117	901	485
D>A=B	BE444527	**	ns	ns	548	386	279
D>A=B	BG262947	***	ns	***	1987	1234	1135
D>A=B	BE490233	***	***	ns	1032	718	532
D>A=B	BE443378	**	***	***	484	325	259
D>A=B	BF200923	***	***	***	1040	494	707
D>A=B	BM134438	*	**	ns	259	133	170
D>A=B	BE443332	***	ns	***	351	209	208
D>A=B	BF200929	***	ns	ns	2147	1316	1239
D>A=B	BI480494	**	ns	ns	504	283	311
D>A=B	BF202674	***	ns	**	137	79	83
A=B>D	BG607168	***	*	ns	183	165	66
A=B>D	BF293041	***	**	**	313	173	195
A=B>D	BM134576	***	**	***	690	474	361
A=B>D	BE637610	***	***	ns	4249	1928	2953
A=B>D	BE606302	***	ns	***	2715	948	2098
A=B>D	BE604047	***	ns	**	1903	979	1237
A=B>D	BE637971	**	*	**	576	270	394
A=B>D	BE403153	***	ns	ns	1275	719	783
A=B>D	BE497584	***	ns	***	4688	2756	2792
A=B>D	BE500310	***	**	***	1169	689	695
A=B>D	BF200858	***	ns	***	156	61	116
A=B>D	BE495150	**	***	***	1524	1104	753
A=B>D	BE443068	***	ns	***	800	428	508
A=B>D	BE406583	***	ns	***	940	517	586
A=D>B	BF474377	***	***	ns	1413	860	820
A=D>B	BE495997	***	**	***	241	152	137
A=D>B	BF483215	***	ns	ns	464	250	294
A=D>B	BE404005	***	***	***	2646	1884	1333
A=D>B	BE442699	***	***	***	9696	6092	5484
A=D>B	BE445898	***	**	***	261	161	150
A=D>B	BE425879	***	ns	**	753	409	473
A=D>B	BE518403	***	***	ns	222	137	127
A=D>B	BE404723	***	ns	ns	1224	757	701
A=D>B	BE445113	***	***	ns	2529	1800	1274
A=D>B	BE406895	***	**	***	2495	1665	1339
A=D>B	BE444520	***	**	ns	378	284	180
A=D>B	BE443103	***	ns	***	354	265	170
A=D>B	BG607036	***	ns	***	620	320	403
A=D>B	BE444094	***	***	***	1140	829	562
A=D>B	BE591501	***	ns	***	1341	781	804
A=D>B	BE606632	***	***	ns	2173	954	1534
A=D>B	BF474139	***	ns	**	2253	1400	1286
A=D>B	BF483922	**	ns	ns	1187	861	586
A=D>B	BG607105	***	ns	***	597	439	290
A=D>B	BE494527	***	ns	ns	4519	2013	3169
A=D>B	BE518221	***	***	ns	309	191	178
A=D>B	BE591290	**	ns	*	226	123	143
A=D>B	BE445428	**	**	ns	188	120	106
A=D>B	BF485327	***	ns	***	843	534	474
B=D>A	BG314543	***	ns	ns	1501	891	888
B=D>A	BM134506	***	***	***	689	268	512
B=D>A	BE426663	***	***	***	12492	7319	7457
B=D>A	BF483989	***	***	***	1481	881	874
B=D>A	BE444294	*	*	ns	216	165	101
B=D>A	BG606986	***	ns	***	1027	693	546
B=D>A	BE425978	***	***	***	1762	1316	842
B=D>A	BE445475	***	***	***	2781	1675	1627
B=D>A	BE499131	***	ns	ns	15942	9866	9128
B=D>A	BE604534	***	***	***	1769	1034	1059
B=D>A	BG274135	***	***	***	4217	2326	2624
B=D>A	BE443632	***	***	***	1619	1010	921
B=D>A	BE590634	***	ns	*	2617	1906	1286
B=D>A	BE403631	***	***	***	985	652	533
B=D>A	BE604050	***	***	ns	1571	887	963
B=D>A	BE444859	***	***	ns	8529	6839	3727
B=D>A	BE585780	***	***	***	833	625	396
B=D>A	BG313868	***	***	***	1220	604	811
B=D>A	BM140569	***	***	***	877	572	481
B=D>A	BF201480	*	**	ns	467	327	239
B=D>A	BE426844	***	***	ns	309	294	101
B=D>A	BG607867	***	***	***	859	456	548
B=D>A	BF478880	***	***	ns	949	644	501
B=D>A	BE425898	***	ns	***	10657	4732	7483
B=D>A	BM137959	***	ns	ns	366	333	131
B=D>A	BE471127	*	ns	ns	359	179	238
B=D>A	BE446010	***	***	***	2061	1603	937
B=D>A	BE442876	***	**	***	787	515	430
B=D>A	BM134393	***	ns	ns	636	169	530
B=D>A	BE591459	***	**	***	263	150	160
B=D>A	BG263233	**	***	ns	936	589	529
B=D>A	BE444305	**	ns	**	1533	876	932
B=D>A	BE518048	**	*	ns	947	894	314

## Sheet: chr5_shoots
Supplemental Table 3C. Significance of Differential Expression Patterns for Chromosome 5 Genes Expressed in Shoots.									Key
Pattern	Gene name	p in rep.1.rep.2	p in rep.1	p in rep.2	RPKM in rep.1.rep.2	RPKM in rep.1	RPKM in rep.2		p	Bonferroni corrected p value
A>B>D	BE606637	***	***	***	183	365	84		ns	not significant (p > 0.05)
A>D>B	BG313955	***	**	***	324	430	266		*	significant (p < 0.05)
B>A>D	BE499166	***	***	***	461	527	425		**	significant (p < 0.01)
B>A>D	BE494680	***	***	***	1265	1797	973		***	significant (p < 0.001)
B>D>A	BF293016	***	***	ns	241	449	126		rep.1	Chinese Spring replicate 1
D>B>A	BE405358	***	ns	ns	52	105	23		rep.2	Chinese Spring replicate 2
D>B>A	BF478849	***	ns	***	752	503	888		rep.1.rep.2	Chinese Spring replicates 1 and 2 combined
A>B=D	BG604566	***	***	**	300	601	134		RPKM	Total expression from all three homoeoloci expressed as Reads per kb per million mapped reads
A>B=D	BG313556	***	***	**	824	1466	472
A>B=D	BF484818	***	***	***	220	377	134
A>B=D	BF474251	***	***	***	8782	22908	1037		Results summary
A>B=D	BE636931	**	***	ns	264	604	78		Number of genes significant in rep.1, rep.2 and rep.1.rep.2					76
A>B=D	BE399373	***	ns	***	397	541	317		Number of genes significant in rep.1, rep.2 only					28
A>B=D	BG605399	***	***	***	140	178	120		Number of genes significant in rep.1.rep.2 and either rep.1 or rep.2					97
A>B=D	BF293753	***	***	***	356	369	349		Total					201
A>B=D	BF482318	***	ns	***	481	698	362
A>B=D	BE605231	***	ns	***	949	1431	684
A>B=D	BF201378	*	ns	ns	145	330	44
A>B=D	BE499738	***	***	***	3331	4668	2597
A>B=D	BM137858	***	***	***	463	609	383
A>B=D	BQ282249	**	***	ns	158	293	84
A>B=D	BG263814	***	ns	ns	512	872	315
A>B=D	BQ294757	***	***	ns	73	108	54
A>B=D	BE606535	***	ns	***	448	763	275
A>B=D	BF482671	**	*	*	202	426	79
A>B=D	BE636954	***	***	***	237	488	99
A>B=D	BF292081	***	ns	***	207	310	150
A>B=D	BF473658	***	*	ns	36	61	23
A>B=D	BE444644	***	***	ns	108	178	70
A>B=D	BF473933	***	***	ns	1334	2496	697
A>B=D	BE493050	***	ns	***	1299	1797	1026
A>B=D	BF483513	**	ns	ns	148	244	96
A>B=D	BE445978	***	***	ns	119	279	32
A>B=D	BE443430	***	ns	***	665	1187	379
A>B=D	BE425968	***	***	***	762	1038	611
A>B=D	BE446653	***	***	***	623	551	663
A>B=D	BE497595	**	ns	**	553	585	535
A>B=D	BF484028	***	ns	***	435	627	330
A>B=D	BE404437	***	ns	***	1184	2133	664
B>A=D	BM137377	***	*	***	386	422	366
B>A=D	BG313878	***	ns	***	256	379	189
B>A=D	BE443745	***	***	***	184	298	122
B>A=D	BF484913	***	***	***	208	359	126
B>A=D	BE498147	***	ns	**	133	196	99
B>A=D	BM138279	***	***	***	243	368	175
B>A=D	BG314367	***	ns	ns	59	108	32
B>A=D	BG264106	**	ns	ns	58	70	52
B>A=D	BE442810	***	ns	***	98	127	83
B>A=D	BG262700	***	ns	***	113	129	104
B>A=D	BE604726	***	***	ns	666	1442	240
B>A=D	BE604920	*	ns	ns	78	202	11
B>A=D	BE591003	***	ns	***	602	941	417
B>A=D	BF202941	***	***	***	2451	2231	2571
B>A=D	BF474662	***	ns	***	471	640	379
B>A=D	BF203104	***	***	***	452	455	451
B>A=D	BE498794	*	ns	*	91	137	66
B>A=D	BF145289	***	***	***	242	300	210
B>A=D	BE445204	***	ns	***	193	120	233
B>A=D	BG263643	***	***	ns	491	801	321
B>A=D	BE500316	***	***	ns	162	308	82
B>A=D	BE590727	***	***	***	956	1656	571
B>A=D	BE398412	***	***	*	366	610	232
B>A=D	BG604776	***	***	ns	782	1247	527
B>A=D	BE445424	***	**	ns	165	296	93
B>A=D	BF145648	***	***	ns	44	67	31
B>A=D	BE404603	***	***	***	113	184	74
B>A=D	BE470750	***	***	***	3913	5976	2782
B>A=D	BG274989	***	ns	ns	94	146	65
B>A=D	BE444720	***	**	***	470	318	553
B>A=D	BE405614	***	***	***	222	368	142
B>A=D	BE498665	***	***	ns	241	517	90
B>A=D	BE443334	***	***	***	4234	5410	3589
B>A=D	BF478520	***	ns	***	3741	4194	3492
B>A=D	BE496925	***	***	ns	169	287	105
B>A=D	BF484133	***	ns	***	239	437	131
B>A=D	BG604847	***	ns	ns	21	46	8
B>A=D	BE494426	**	**	ns	406	800	191
B>A=D	C.BE403482.BE352633	***	***	***	603	1009	381
B>A=D	BE500582	***	***	***	521	675	436
B>A=D	BE399939	***	***	**	2086	4713	645
B>A=D	BI479122	***	ns	***	1672	1157	1954
B>A=D	BF428826	***	ns	ns	223	410	120
B>A=D	BE443002	***	***	***	776	1436	414
B>A=D	BE403957	*	ns	ns	210	466	70
B>A=D	BF485285	***	***	***	788	894	730
B>A=D	BM136725	***	***	**	242	429	139
B>A=D	BE500170	**	ns	*	459	512	429
B>A=D	BF485469	***	**	ns	83	169	37
B>A=D	BE637604	***	***	ns	306	443	231
B>A=D	BE500452	***	ns	**	110	214	53
D>A=B	BG312685	***	ns	***	354	630	202
D>A=B	BG313685	***	ns	***	240	381	163
D>A=B	BF482667	***	***	***	199	305	141
D>A=B	BE405706	***	*	**	186	354	94
D>A=B	BG604817	***	ns	**	775	971	667
D>A=B	BE423964	***	***	ns	1264	2542	563
D>A=B	BG263499	***	**	ns	661	1156	389
D>A=B	BQ294801	***	***	ns	540	928	326
D>A=B	BF483335	***	***	***	575	942	374
D>A=B	BE352575	***	***	***	58	83	44
D>A=B	BG312782	***	***	**	203	358	117
D>A=B	BE604937	***	***	ns	238	389	156
D>A=B	BF484437	**	ns	*	92	128	71
D>A=B	BQ280540	***	ns	***	103	174	65
D>A=B	BF201028	***	*	***	126	241	63
D>A=B	BG314248	***	ns	***	1066	1968	571
D>A=B	BE403761	***	**	***	173	310	98
D>A=B	BE591798	***	ns	***	327	568	195
D>A=B	BE444101	***	***	***	167	251	121
D>A=B	BF146187	***	*	ns	361	635	211
D>A=B	BE443538	***	ns	***	95	102	91
D>A=B	BF200875	***	***	***	275	553	122
D>A=B	BG263640	***	***	**	1457	2247	1023
D>A=B	BF484600	***	*	***	279	448	187
D>A=B	BG263803	***	ns	*	321	414	271
D>A=B	BF292060	***	***	***	343	754	117
D>A=B	BF483798	***	***	***	104	166	70
D>A=B	BM138668	***	***	ns	1256	1204	1285
D>A=B	BE495277	***	ns	***	1158	1689	866
D>A=B	BE442763	***	*	ns	242	362	177
D>A=B	BE426348	***	***	ns	174	299	106
D>A=B	BF483487	***	***	ns	1527	2877	787
D>A=B	BF478716	**	*	ns	194	305	133
A=B>D	BF474354	**	ns	ns	69	109	47
A=B>D	BE637989	***	***	***	843	1845	293
A=B>D	BM138063	***	***	ns	440	768	261
A=B>D	BE424775	***	ns	ns	217	439	95
A=B>D	BF291686	***	*	ns	94	161	57
A=B>D	BE518401	***	***	ns	247	420	152
A=B>D	BE518062	***	ns	ns	203	339	129
A=B>D	BF474304	***	**	ns	346	385	325
A=B>D	BE499835	***	***	***	492	890	274
A=B>D	BE591275	***	ns	**	283	457	187
A=B>D	BE496903	***	***	***	10601	13207	9172
A=B>D	BE636795	***	***	***	586	1110	298
A=B>D	BE406463	*	ns	***	413	404	417
A=B>D	BE407068	*	***	ns	1489	2310	1039
A=B>D	BE423141	***	ns	*	1149	2279	530
A=B>D	BE445208	***	ns	***	104	153	76
A=B>D	BE403702	*	ns	*	233	395	144
A=B>D	BE443610	*	ns	***	103	153	76
A=B>D	BE352573	***	ns	***	816	1301	551
A=B>D	BG313693	***	***	***	387	530	308
A=D>B	BF201976	***	***	**	282	523	150
A=D>B	BG312603	***	ns	**	95	151	64
A=D>B	BE404857	***	ns	***	301	507	188
A=D>B	BE494055	***	ns	**	161	334	66
A=D>B	BF146177	***	***	***	246	394	165
A=D>B	BE406845	***	***	ns	931	1079	850
A=D>B	BG314435	***	***	ns	449	775	271
A=D>B	BF145996	***	ns	***	561	988	327
A=D>B	BE638016	***	ns	**	176	205	161
A=D>B	BF484731	***	ns	ns	174	247	134
A=D>B	BE445181	***	***	***	332	576	198
A=D>B	BG263501	***	ns	ns	261	285	247
A=D>B	BE591380	***	ns	ns	392	389	394
A=D>B	BE399111	*	ns	ns	43	58	35
A=D>B	BE405176	***	ns	***	982	1274	822
A=D>B	BF474606	***	***	***	657	1113	407
A=D>B	BE591734	**	ns	ns	1777	2518	1370
A=D>B	BE591974	***	**	ns	265	445	167
A=D>B	BE442892	***	***	***	874	1233	677
A=D>B	BM138619	***	ns	ns	93	113	82
A=D>B	BE399897	***	***	***	249	412	159
A=D>B	BE488679	***	***	***	353	659	185
A=D>B	BF483309	***	***	ns	416	677	273
A=D>B	BF201514	***	**	***	682	786	625
A=D>B	BE499071	***	***	***	163	149	171
A=D>B	BE405060	***	ns	ns	250	379	179
A=D>B	BE442676	***	**	ns	168	293	100
A=D>B	BE488792	***	ns	*	144	228	98
A=D>B	BM137400	***	ns	ns	364	722	168
A=D>B	BE585724	***	ns	ns	365	807	122
A=D>B	BE498241	***	***	***	867	1241	661
A=D>B	BG274700	***	ns	**	69	84	61
B=D>A	BE405681	***	ns	***	197	298	141
B=D>A	BE488887	***	***	***	1030	1587	724
B=D>A	BE405002	***	***	**	116	245	45
B=D>A	BE406507	***	ns	***	125	136	119
B=D>A	BE422909	**	ns	ns	60	82	47
B=D>A	BE444569	***	ns	ns	60	110	33
B=D>A	BE604904	***	**	***	465	803	280
B=D>A	BF474700	**	ns	ns	717	1267	415
B=D>A	BE497820	***	*	ns	638	822	537
B=D>A	BG263076	***	**	ns	759	1142	549
B=D>A	BE444702	***	ns	***	1578	2800	909
B=D>A	BE403785	***	***	***	1316	1651	1133
B=D>A	BG263391	***	***	***	249	489	117
B=D>A	BE426660	**	ns	ns	214	452	84
B=D>A	BE471131	***	***	***	766	1492	369
B=D>A	BE444854	***	***	***	2430	4550	1268
B=D>A	BE443842	***	***	***	113	182	75
B=D>A	BE500291	***	**	**	618	1012	402
B=D>A	BE497098	***	***	ns	132	250	67
B=D>A	BE426080	***	**	ns	198	403	85
B=D>A	BE606988	***	**	ns	93	164	54
B=D>A	BF201857	***	ns	***	211	331	145
B=D>A	BE517902	***	***	***	373	440	337
B=D>A	BE495439	***	***	***	434	648	316
B=D>A	BE398195	***	***	***	1712	2556	1249
B=D>A	BG263210	***	ns	ns	167	274	109

## Sheet: chr5_roots
Supplemental Table 3D. Significance of Differential Expression Patterns for Chromosome 5 Genes Expressed in Roots.									Key
Pattern	Gene name	p in rep.1.rep.2	p in rep.1	p in rep.2	RPKM in rep.1.rep.2	RPKM in rep.1	RPKM in rep.2		p	Bonferroni corrected p value
A>B>D	BE424775	***	***	***	328	338	321		ns	not significant (p > 0.05)
A>B>D	BE406612	***	***	***	3134	3286	3040		*	significant (p < 0.05)
A>D>B	BF146177	***	***	ns	272	330	237		**	significant (p < 0.01)
A>D>B	BE399373	***	ns	***	649	818	544		***	significant (p < 0.001)
A>D>B	BE443751	***	***	ns	157	168	150		rep.1	Chinese Spring replicate 1
A>D>B	BE488679	***	***	***	578	725	487		rep.2	Chinese Spring replicate 2
A>D>B	BM140584	***	***	***	103	135	83		rep.1.rep.2	Chinese Spring replicates 1 and 2 combined
B>A>D	BE636795	***	ns	***	1748	1937	1631		RPKM	Total expression from all three homoeoloci expressed as Reads per kb per million mapped reads
B>A>D	BE494680	***	***	ns	2287	2956	1875
B>D>A	BE470750	***	ns	***	713	548	815
D>A>B	BG607891	***	**	ns	552	803	396		Results summary
D>A>B	BF483335	***	***	***	2457	3219	1987		Number of genes significant in rep.1, rep.2 and rep.1.rep.2					84
D>B>A	BE445396	***	***	***	1551	900	1952		Number of genes significant in rep.1, rep.2 only					21
D>B>A	BE495790	***	ns	**	1163	1677	845		Number of genes significant in rep.1.rep.2 and either rep.1 or rep.2					101
A>B=D	BE490079	**	*	ns	52	65	44		Total					206
A>B=D	BF484913	*	ns	*	462	587	385
A>B=D	BF203010	***	ns	*	134	224	78
A>B=D	BE404857	***	ns	ns	467	608	381
A>B=D	BF484818	***	*	***	236	281	208
A>B=D	BE498757	**	ns	**	73	101	56
A>B=D	BG604817	***	***	***	921	770	1014
A>B=D	BE442810	*	ns	*	66	73	61
A>B=D	BG605399	***	ns	ns	216	228	208
A>B=D	BE403409	***	***	ns	3570	4823	2796
A>B=D	BF201574	**	ns	**	214	297	162
A>B=D	BM134601	***	***	*	145	195	114
A>B=D	BE424635	***	***	***	249	383	166
A>B=D	BE497368	**	ns	***	478	441	502
A>B=D	BE605231	***	ns	***	1617	1904	1441
A>B=D	BE498238	***	ns	***	115	168	82
A>B=D	BE499257	***	***	ns	892	1312	633
A>B=D	BG263814	***	ns	ns	306	332	290
A>B=D	BQ294757	***	***	***	74	65	79
A>B=D	BE403785	***	***	***	1035	1365	831
A>B=D	BF482671	***	ns	*	45	64	34
A>B=D	BE606637	***	***	ns	172	166	177
A>B=D	BF292081	***	***	***	252	232	265
A>B=D	BG604740	***	***	ns	132	158	116
A>B=D	BE493050	***	***	***	1607	1459	1699
A>B=D	BE498706	***	**	*	87	76	94
A>B=D	BG607336	**	ns	ns	29	34	27
A>B=D	BE399897	***	***	ns	1008	1265	849
A>B=D	BE517711	***	***	ns	2098	2844	1637
A>B=D	BE407068	***	ns	***	800	763	822
A>B=D	BE445208	***	***	*	268	328	231
A>B=D	BF484028	***	ns	***	498	588	442
A>B=D	BF474090	***	**	ns	569	710	481
A>B=D	BE498572	***	ns	**	136	138	135
A>B=D	BE404437	***	***	***	766	1209	492
B>A=D	BM137377	***	***	***	270	271	270
B>A=D	BE443745	***	***	***	674	962	495
B>A=D	BF483114	***	***	***	423	614	304
B>A=D	BG314367	***	***	***	80	76	83
B>A=D	BE406507	***	***	***	219	195	234
B>A=D	BE500613	***	***	ns	232	367	148
B>A=D	BF145996	***	ns	***	671	583	725
B>A=D	BE444569	***	***	***	247	311	208
B>A=D	BE488825	***	***	ns	104	159	70
B>A=D	BE405265	***	ns	***	95	56	119
B>A=D	BE591522	***	ns	***	492	453	517
B>A=D	BF201471	***	ns	ns	25	26	25
B>A=D	BF145289	***	ns	**	98	93	101
B>A=D	BF291915	***	ns	***	57	57	58
B>A=D	BG263643	***	***	***	949	1236	771
B>A=D	BE500316	***	***	*	208	267	172
B>A=D	BE590727	**	***	**	965	1171	839
B>A=D	BE398412	***	***	***	777	831	743
B>A=D	BE445424	***	ns	**	171	224	139
B>A=D	BE499835	***	ns	***	737	1027	558
B>A=D	BG607205	***	**	***	72	84	65
B>A=D	BE444720	***	***	***	1854	2313	1571
B>A=D	BE443334	***	ns	***	1301	1855	959
B>A=D	BG604785	***	***	ns	130	157	114
B>A=D	BE422464	***	**	ns	1507	2205	1075
B>A=D	BE443187	***	***	**	573	787	441
B>A=D	BE426348	***	***	ns	2083	2573	1781
B>A=D	BF484998	***	***	ns	142	208	101
B>A=D	BE398195	***	***	***	650	541	716
B>A=D	BE497595	***	***	***	1003	1207	877
B>A=D	BE500452	***	***	ns	168	277	100
D>A=B	BF201765	***	***	ns	379	376	381
D>A=B	BG313556	***	ns	***	455	511	421
D>A=B	BF482667	***	***	***	329	373	303
D>A=B	BE604883	***	***	ns	172	163	177
D>A=B	BE446048	***	***	**	230	315	178
D>A=B	BG263499	***	*	ns	1363	1475	1294
D>A=B	BF202353	*	***	ns	155	184	136
D>A=B	BG314435	***	ns	ns	535	641	469
D>A=B	BG606692	*	ns	ns	177	215	153
D>A=B	BE352575	***	ns	***	173	225	141
D>A=B	BE638016	**	ns	***	31	20	38
D>A=B	BF482318	**	ns	ns	394	399	390
D>A=B	BE495282	***	***	ns	319	381	280
D>A=B	BE604937	***	***	ns	291	341	260
D>A=B	BQ280540	***	***	***	614	739	537
D>A=B	BF201028	***	**	***	211	306	153
D>A=B	BE606865	***	ns	***	996	812	1110
D>A=B	BE426660	**	*	ns	29	44	20
D>A=B	BE422943	***	***	***	658	637	671
D>A=B	BE471131	***	***	*	1372	1749	1139
D>A=B	BE500260	***	***	***	384	402	373
D>A=B	BG274969	***	ns	***	88	43	115
D>A=B	BE607065	***	ns	ns	1075	1321	924
D>A=B	BE591734	***	ns	***	30	32	29
D>A=B	BF485220	*	ns	ns	38	57	27
D>A=B	BG607866	***	***	***	303	495	184
D>A=B	BG313707	***	***	***	671	630	697
D>A=B	C.BE442814.BE398438	***	*	ns	1674	2061	1435
D>A=B	BE405060	***	***	ns	592	651	555
D>A=B	BF201857	***	*	***	477	505	460
D>A=B	BM140591	***	***	***	83	101	73
D>A=B	BE403649	***	***	***	714	865	621
D>A=B	BE442600	***	ns	ns	975	1043	933
D>A=B	BE405849	***	***	***	689	970	516
D>A=B	BF483357	***	ns	***	149	189	124
D>A=B	BE488792	***	***	***	441	637	319
D>A=B	BF483487	***	***	***	2375	2644	2210
D>A=B	BE443610	*	*	**	110	123	101
D>A=B	BM137400	***	***	***	823	1429	448
A=B>D	BE517956	***	ns	***	357	151	485
A=B>D	BE637989	***	***	***	2232	2708	1939
A=B>D	BE498147	***	***	**	229	268	205
A=B>D	BF291686	***	ns	***	118	139	106
A=B>D	BE637097	***	**	ns	1421	1908	1121
A=B>D	BE497111	*	ns	ns	18	24	14
A=B>D	BE498794	**	ns	***	202	172	221
A=B>D	BG275072	***	***	ns	116	115	117
A=B>D	BE442957	***	***	ns	154	316	54
A=B>D	BE399111	***	ns	***	76	36	100
A=B>D	BF474606	***	ns	***	696	668	714
A=B>D	BF483362	***	***	***	297	475	188
A=B>D	BE496864	***	ns	***	434	547	364
A=B>D	BE444353	***	ns	ns	528	836	338
A=B>D	BE494426	**	*	ns	369	546	260
A=B>D	BE442676	***	**	***	120	164	93
A=B>D	BE443021	***	ns	ns	195	266	151
A=B>D	BG262976	***	*	***	322	495	215
A=B>D	BE443002	***	ns	***	1167	1192	1151
A=B>D	BG313693	***	***	**	467	470	465
A=B>D	BF145263	**	ns	*	256	301	228
A=D>B	BG604566	***	***	***	744	975	602
A=D>B	BG314062	***	***	ns	214	228	205
A=D>B	BE438296	***	ns	***	345	412	303
A=D>B	BE494055	**	ns	***	319	482	218
A=D>B	BE488542	***	*	**	346	422	300
A=D>B	BG274279	***	***	***	1771	2064	1590
A=D>B	BE500864	***	**	***	94	97	91
A=D>B	BF293753	***	***	ns	288	209	337
A=D>B	BM134523	***	***	***	521	592	477
A=D>B	BE499738	***	ns	***	11717	10708	12340
A=D>B	BG313955	***	***	***	261	199	299
A=D>B	BF203104	***	**	ns	104	139	82
A=D>B	BF201243	**	ns	ns	370	349	383
A=D>B	BG263501	***	ns	ns	161	172	154
A=D>B	BF474029	***	ns	***	1067	1435	840
A=D>B	BF292161	***	***	ns	283	252	301
A=D>B	BE423213	**	ns	**	601	563	625
A=D>B	BE444702	***	ns	*	1520	1702	1407
A=D>B	BE606535	***	ns	***	521	762	373
A=D>B	BE405176	***	***	**	2344	3099	1878
A=D>B	BE496976	***	***	**	193	274	143
A=D>B	BE591974	***	***	ns	430	463	410
A=D>B	BE406996	***	***	***	1140	1257	1068
A=D>B	BM138619	***	ns	***	78	115	55
A=D>B	BF483513	**	ns	ns	235	276	210
A=D>B	BG263640	***	***	***	1937	2688	1473
A=D>B	BE499599	***	ns	ns	640	743	576
A=D>B	BF292089	***	***	***	329	389	293
A=D>B	BE591431	***	ns	**	71	72	71
A=D>B	BF483309	***	***	**	232	266	210
A=D>B	BF201514	***	ns	*	377	408	358
A=D>B	BE591423	***	ns	ns	414	386	432
A=D>B	BE499071	***	***	***	228	222	231
A=D>B	BE500582	***	ns	***	259	245	268
A=D>B	BG313323	***	ns	***	217	147	260
A=D>B	BE498241	***	***	***	1142	1002	1228
B=D>A	BE636931	***	**	***	352	358	348
B=D>A	BE405681	***	***	***	337	412	290
B=D>A	BE405002	***	***	*	321	471	229
B=D>A	BE604920	***	***	ns	4699	8429	2395
B=D>A	BE422909	***	***	ns	205	234	188
B=D>A	BG263798	***	***	*	786	848	748
B=D>A	BF483871	***	ns	ns	113	186	67
B=D>A	BE604904	***	***	***	637	1028	396
B=D>A	BE497820	*	***	ns	684	709	669
B=D>A	BF293395	***	ns	***	481	586	416
B=D>A	BE426247	***	*	ns	140	187	111
B=D>A	BG607376	**	**	ns	116	81	137
B=D>A	BE500621	***	***	***	176	165	182
B=D>A	BF483313	***	***	ns	170	292	95
B=D>A	BE446342	***	***	***	443	626	331
B=D>A	BF478964	**	**	ns	120	174	86
B=D>A	BF145648	***	***	ns	360	592	217
B=D>A	BE443842	***	ns	***	107	98	113
B=D>A	BE591275	***	***	ns	569	705	486
B=D>A	BE500291	***	**	***	661	844	547
B=D>A	BF200875	***	***	***	154	248	96
B=D>A	BE606988	***	ns	***	76	113	54
B=D>A	BE591912	***	***	***	927	1064	842
B=D>A	BF483798	***	***	***	125	168	99
B=D>A	BG312687	**	***	ns	201	210	195
B=D>A	BE495439	***	***	***	344	486	256
B=D>A	BE442893	***	ns	ns	50	54	47
B=D>A	BE406609	***	*	*	187	225	163
B=D>A	BG263210	***	**	***	323	349	307
B=D>A	BM136725	***	***	***	355	481	277
