# Supplementary material for: Patterns of homoeologous gene expression shown by RNA sequencing in hexaploid bread wheat
Source: BMC Genomics. 2014 Apr 11;15:276. doi: 10.1186/1471-2164-15-276 (PMC4023595; doi:10.1186/1471-2164-15-276)
Supplement: Additional file 14: Table S5 — Conflicting homoeolocus expression patterns between shoot and root organs of bread wheat. This table shows genes with different patterns of homoeolocus expression in shoot versus root tissues. [file 1471-2164-15-276-S14.xls]

## Sheet: Sheet2
Supplemental Table S5. Conflicting homoeolocus expression patterns between shoot and root organs of bread wheat.
					Mean % contribution shoots			Mean % contribution roots			Stdevn % contribution shoots			Stdevn % contribution roots
Group 1 genes	RPKM (shoots)	RPKM (roots)	Pattern in shoots	Pattern in roots	A	B	D	A	B	D	A	B	D	A	B	D
BG314543	626	1501	D>A=B	B=D>A	28.76	27.5	43.14	25.86	38.73	35.41	3.33	3.12	0.76	0.6	0.34	0.26
BF474377	667	1413	A>B=D	A=D>B	58.82	25.88	15.29	43.43	19.43	37.14	13.13	6.39	10.36	0.25	0.11	0.36
BF483223	481	303	B>A=D	A>B=D	27.95	47.31	24.75	62.06	14.25	23.25	7.96	3.81	8.53	8.48	5.23	8.54
BE500255	860	1425	A>B=D	D>A=B	52.33	21.63	26.05	26.38	29.29	44.34	3.88	6.8	3.15	4.62	1.43	6.05
BE604534	1569	1769	B>A=D	B=D>A	28.22	42.52	29.26	21.44	36.28	42.28	2.68	2.31	0.55	5.34	2.17	7.47
BM137996	1647	1234	A>D>B	D>A=B	61.03	9.58	29.39	28.58	25.9	45.52	4.81	3.89	3.73	1.99	5.13	3.9
BE445898	144	261	B>A=D	A=D>B	9.75	69.39	20.63	47.5	10.32	42.19	8.16	10.08	4.91	3.82	2.43	2.01
BE606302	2974	2715	B>A=D	A=B>D	23.64	49.3	27.06	34.82	41.42	23.75	1.75	2.23	1.08	1.79	0.73	1.31
BE518391	391	347	A>B=D	D>A=B	58.13	15.92	25.95	28.12	21.88	50	1.03	0.16	1.15	1.04	1.93	2.97
BE518403	100	222	B>A=D	A=D>B	24.53	44.34	31.13	36.45	12.22	51.32	17.51	34.07	20.91	3.43	4.65	2.67
BE406895	1211	2495	A=B>D	A=D>B	43.17	38.22	18.61	38.74	25.65	35.62	7.08	0.24	7.32	2.11	1.68	1.55
BF483588	263	142	A=D>B	A>B=D	33.46	9.95	56.59	50.9	21.15	27.96	3.71	3.25	6	14.35	14.28	7.44
BE403153	2074	1275	A=D>B	A=B>D	43.15	21.15	35.7	47.17	38.99	13.84	2.53	2.03	1.57	7.36	12.56	5.19
BE497795	1810	486	D>A=B	B>A=D	16.73	23.83	59.43	22.25	60.52	17.22	5.08	3.37	5.63	6.6	11.84	5.53
BF200811	696	863	A=D>B	A>B=D	37.21	20.93	41.86	51.04	19.79	29.17	0	0	0	3.99	3.1	0.89
BF485168	1439	1179	A>B=D	B>A=D	42.08	28.11	29.81	27.84	45.19	26.96	0	0	0	2.1	3.8	3.19
BE423193	6051	22055	A=B>D	B>D>A	39.1	38.8	22.1	25.58	40.27	34.16	4.72	3.97	8.42	0.12	0.21	0.26
BE443332	3431	351	A>B=D	D>A=B	41.83	29.58	28.6	30.56	22.84	46.6	0.8	1.61	2.17	21.86	11.56	24.99
BF475063	4263	5543	B>A>D	D>A>B	21.81	58.68	19.51	37.61	19.05	43.34	1.94	3.9	5.37	4.47	1.27	3.21
Group 5 genes
BG313556	824	455	A>B=D	D>A=B	51.36	22.48	26.16	26.24	26.24	47.52	2.73	1.62	1.44	0	0	0
BE404857	301	467	A=D>B	A>B=D	38.77	24.97	36.26	40.86	32.12	27.02	1.4	0.8	0.86	1.87	0.79	1.49
BG604817	775	921	D>A=B	A>B=D	22.58	28.39	49.03	44.7	24.99	30.31	0	0	0	6.98	10.72	4.08
BE442810	98	66	B>A=D	A>B=D	21.79	58.75	19.46	61.33	18.67	20	3.73	4.16	7.32	23.02	11.11	11.91
BF145996	561	671	A=D>B	B>A=D	35.62	25.29	39.09	32.61	44.31	23.08	0.05	1.08	1.03	9.5	11.46	3.3
BE444569	60	247	B=D>A	B>A=D	0.77	45.79	53.45	25.96	49.34	24.71	1.89	9.65	9.99	3.41	4.95	3.37
BF203104	452	104	B>A=D	A=D>B	25.98	54.93	19.09	39.68	18.25	42.06	2.05	4.06	5.73	4.45	1.08	5.32
BE444702	1578	1520	B=D>A	A=D>B	26.86	36.81	36.33	34.94	28.02	37.03	3.05	1.98	1.35	0.55	1.15	1.19
BE403785	1316	1035	B=D>A	A>B=D	20.51	43.05	36.44	44.89	26.22	28.89	1.14	1.93	2.99	10.34	10.01	2.06
BE399111	43	76	A=D>B	A=B>D	42.34	11.71	45.95	38.87	48.18	12.96	3.12	0.55	2.67	1.22	6.73	7.32
BE499835	492	737	A=B>D	B>A=D	47.68	35.16	17.16	30.73	45.74	23.52	2.96	3.87	2.24	0.83	2.39	1.76
BE591275	283	569	A=B>D	B=D>A	36.57	46.94	16.49	24.86	34.45	40.69	4.04	3.22	0.94	1.27	0.85	1.69
BE442676	168	120	A=D>B	A=B>D	50.56	14.48	34.97	43.57	44.64	11.79	5.81	3.71	3.4	1.51	0.94	0.56
BE426348	174	2083	D>A=B	B>A=D	22.24	22.47	55.29	30.13	41.87	28.01	3.93	3.33	3.95	4.99	7.28	2.31
BE443610	103	110	A=B>D	D>A=B	36.9	44.05	19.05	32.26	15.05	52.69	0.15	0.07	0.21	25.92	11.02	14.94
The percentage contribution from each homoeolocus was calculated as the average proportion of total reads from each homoeolocus aligned across each region of sequence, weighted by the total number of reads in each region.

## Sheet: old
28.76		27.5		43.14	25.86		38.73		35.41	3.33		3.12		0.76	0.6		0.34		0.26
58.82		25.88		15.29	43.43		19.43		37.14	13.13		6.39		10.36	0.25		0.11		0.36
27.95		47.31		24.75	62.06		14.25		23.25	7.96		3.81		8.53	8.48		5.23		8.54
52.33		21.63		26.05	26.38		29.29		44.34	3.88		6.8		3.15	4.62		1.43		6.05
28.22		42.52		29.26	21.44		36.28		42.28	2.68		2.31		0.55	5.34		2.17		7.47
61.03		9.58		29.39	28.58		25.9		45.52	4.81		3.89		3.73	1.99		5.13		3.9
9.75		69.39		20.63	47.5		10.32		42.19	8.16		10.08		4.91	3.82		2.43		2.01
23.64		49.3		27.06	34.82		41.42		23.75	1.75		2.23		1.08	1.79		0.73		1.31
58.13		15.92		25.95	28.12		21.88		50	1.03		0.16		1.15	1.04		1.93		2.97
24.53		44.34		31.13	36.45		12.22		51.32	17.51		34.07		20.91	3.43		4.65		2.67
43.17		38.22		18.61	38.74		25.65		35.62	7.08		0.24		7.32	2.11		1.68		1.55
33.46		9.95		56.59	50.9		21.15		27.96	3.71		3.25		6	14.35		14.28		7.44
43.15		21.15		35.7	47.17		38.99		13.84	2.53		2.03		1.57	7.36		12.56		5.19
16.73		23.83		59.43	22.25		60.52		17.22	5.08		3.37		5.63	6.6		11.84		5.53
37.21		20.93		41.86	51.04		19.79		29.17	0		0		0	3.99		3.1		0.89
42.08		28.11		29.81	27.84		45.19		26.96	0		0		0	2.1		3.8		3.19
39.1		38.8		22.1	25.58		40.27		34.16	4.72		3.97		8.42	0.12		0.21		0.26
41.83		29.58		28.6	30.56		22.84		46.6	0.8		1.61		2.17	21.86		11.56		24.99
21.81		58.68		19.51	37.61		19.05		43.34	1.94		3.9		5.37	4.47		1.27		3.21
51.36		22.48		26.16	26.24		26.24		47.52	2.73		1.62		1.44	0		0		0
38.77		24.97		36.26	40.86		32.12		27.02	1.4		0.8		0.86	1.87		0.79		1.49
22.58		28.39		49.03	44.7		24.99		30.31	0		0		0	6.98		10.72		4.08
21.79		58.75		19.46	61.33		18.67		20	3.73		4.16		7.32	23.02		11.11		11.91
35.62		25.29		39.09	32.61		44.31		23.08	0.05		1.08		1.03	9.5		11.46		3.3
0.77		45.79		53.45	25.96		49.34		24.71	1.89		9.65		9.99	3.41		4.95		3.37
25.98		54.93		19.09	39.68		18.25		42.06	2.05		4.06		5.73	4.45		1.08		5.32
26.86		36.81		36.33	34.94		28.02		37.03	3.05		1.98		1.35	0.55		1.15		1.19
20.51		43.05		36.44	44.89		26.22		28.89	1.14		1.93		2.99	10.34		10.01		2.06
42.34		11.71		45.95	38.87		48.18		12.96	3.12		0.55		2.67	1.22		6.73		7.32
47.68		35.16		17.16	30.73		45.74		23.52	2.96		3.87		2.24	0.83		2.39		1.76
36.57		46.94		16.49	24.86		34.45		40.69	4.04		3.22		0.94	1.27		0.85		1.69
50.56		14.48		34.97	43.57		44.64		11.79	5.81		3.71		3.4	1.51		0.94		0.56
22.24		22.47		55.29	30.13		41.87		28.01	3.93		3.33		3.95	4.99		7.28		2.31
36.9		44.05		19.05	32.26		15.05		52.69	0.15		0.07		0.21	25.92		11.02		14.94
