# Supplementary material for: Patterns of homoeologous gene expression shown by RNA sequencing in hexaploid bread wheat
Source: BMC Genomics. 2014 Apr 11;15:276. doi: 10.1186/1471-2164-15-276 (PMC4023595; doi:10.1186/1471-2164-15-276)
Supplement: Additional file 15: Table S6 — Presence and expression of up to three homoeoloci for wheat group 1 genes. This table shows the number of genes physically present on and expressed from (in shoots or roots) each combination of group 1 homoeologous chromosomes. [file 1471-2164-15-276-S15.xls]

## Sheet: Sheet1
Supplemental Table S6. Presence and expression of up to three homoeoloci for wheat group 1 genes.
	Chromosome 1 genes expressed in shoots
	Identity of all expressed homoeoloci is distinguished								The identity of all expressed homoeoloci cannot be distinguished
Presence	A	B	D	A+B	A+D	B+D	A+B+D	unassigned	A/B	A/D	B/D	A/B/D	A+B/D	B+A/D	D+A/B	total
A	42	0	0	0	0	0	0	1	0	0	0	0	0	0	0	43
B	0	57	0	0	0	0	0	1	0	0	0	0	0	0	0	58
D	0	0	36	0	0	0	0	0	0	0	0	0	0	0	0	36
AB	0	0	0	21	0	0	0	40	14	0	0	0	3	3	0	81
AD	0	0	0	0	5	0	0	18	0	15	0	0	0	0	4	42
BD	0	0	0	0	0	5	0	19	0	0	16	0	0	1	1	42
ABD	0	2	4	23	17	11	409	66	0	0	0	62	7	14	8	623
unassigned	0	0	0	0	0	0	0	6	0	0	0	0	0	0	0	6
A+B/D	0	0	0	0	0	0	0	0	0	0	0	0	7	0	0	7
B+A/D	0	3	0	0	0	0	0	0	0	0	0	0	0	10	0	13
D+A/B	0	0	0	0	0	0	0	0	0	0	0	0	0	0	5	5
Total	42	62	40	44	22	16	409	151	14	15	16	62	17	28	18	956
Chromosome 1 genes expressed in roots
	Identity of all expressed homoeoloci is distinguished								The identity of all expressed homoeoloci cannot be distinguished
Presence	A	B	D	A+B	A+D	B+D	A+B+D	unassigned	A/B	A/D	B/D	A/B/D	A+B/D	B+A/D	D+A/B	total
A	42	0	0	0	0	0	0	1	0	0	0	0	0	0	0	43
B	0	59	0	0	0	0	0	1	0	0	0	0	0	0	0	60
D	0	0	37	0	0	0	0	0	0	0	0	0	0	0	0	37
AB	0	0	0	22	0	0	0	41	16	0	0	0	3	5	0	87
AD	0	0	0	0	7	0	0	18	0	18	0	0	1	0	3	47
BD	0	0	0	0	0	6	0	17	0	0	20	0	0	3	2	48
ABD	0	2	1	21	11	12	430	74	0	0	0	65	8	14	13	651
unassigned	0	0	0	0	0	0	0	6	0	0	0	0	0	0	0	6
A+B/D	3	0	0	0	0	0	0	0	0	0	0	0	4	0	0	7
B+A/D	0	1	0	0	0	0	0	0	0	0	0	0	0	12	0	13
D+A/B	0	0	0	0	0	0	0	0	0	0	0	0	0	0	5	5
Total	45	62	38	43	18	18	430	158	16	18	20	65	16	34	23	1004
KEY
Presence of a gene on a particular homoeologous chromsome is inferred using three sources: 1) Deletion bin mapping data [1,2]; 2) Chromosome arm specific sequence assemblies [3] and 3) Nullitetra analysis of RNA-Seq data to identify homoeologue-specific variants (HSVs).
X+Y denotes presence (or expression) on both X and Y homoeologous chromosomes, while X/Y denotes either X or Y homoeologous chromosomes.
In the table below, each category is labelled with the number of group 1 homoeoloci inferred to be expressed (E), physically lost (L) or transcript-absent (A).
For expression categories to the left of the category “unassigned”, the identity of all expressed homoeoloci is confirmed, while for categories to the right the identity of some expressed copies cannot be distinguished.
We assign genes to the “unassigned” category where the identity of all expressed homoeoloci cannot be confirmed and there is evidence from bin mapping data that the gene locates on multiple chromosome groups (other than the target chromosome group 1).
	Expression
Presence	A	B	D	A+B	A+D	B+D	A+B+D	unassigned	A/B	A/D	B/D	A/B/D	A+B/D	B+A/D	D+A/B
A	E1L2A0
B		E1L2A0
D			E1L2A0
AB				E2L1A0					E1L1A1				E2L1A0 or	E2L1A0 or
													E2L0A1	E2L0A1
AD					E2L1A0					E1L1A1			E2L1A0 or		E2L1A0 or
													E2L0A1		E2L0A1
BD						E2L1A0					E1L1A1			E2L1A0 or	E2L1A0 or
														E2L0A1	E2L0A1
ABD	E1L0A2	E1L0A2	E1L0A2	E2L0A1	E2L0A1	E2L0A1	E3L0A0					E1L0A2	E2L0A1	E2L0A1	E2L0A1
unassigned
A+B/D	E1L1A1 or												E2L1A0 or
	E1L0A2												E2L0A1
B+A/D		E1L1A1 or												E2L1A0 or
		E1L0A2												E2L0A1
D+A/B			E1L1A1 or												E2L1A0 or
			E1L0A2												E2L0A1
Total
Colour is used to distinguish the number of homoeoloci expressed for group 1 genes, as inferred from nullitetra analysis of RNA-Seq data to identify homoeologue-specific variants (HSVs).
Orange: Genes expressed from at least a single homoeolocus (or identical sequences could be expressed off additional homoeoloci).
Dark green: Genes expressed from at least two group 1 homoeoloci whose identity can be distinguished.
Light green: Genes expressed from at least two group 1 homoeoloci, but only the identity of a single group 1 homoeologue can be distinguished. The second expressed homoeologue cannot be confirmed as belonging to group 1.
Yellow: Genes expressed from all three group 1 homoeoloci (1A, 1B and 1D).
		Number of genes
Category		shoots	roots	Explanation
E1L1A1		45	54	Gene has evidence for presence on two homoeologous chromosomes and is expressed, but does not have any HSVs.
				Therefore the identity of the expressed homoeolocus cannot be distinguished.
E1L2A0		135	138	Gene has evidence for presence on a single homoeologous chromosome and is expressed, but does not have any HSVs
E1L0A2		68	68	Gene has evidence for presence on A,B and D homoeologous chromosomes and is expressed, but does not have any HSVs.
				Therefore the identity of the expressed homoeolocus cannot be distinguished for most genes.
				Note that nullitetra analysis failed to resolve the identity of the single expressed homoeolocus and thus failed to confirm that a single homoeolocus was the source of all transcripts.
				There are several possible reasons for this, including: 1) The expression of identical transcripts from two or more homoeologous chromosomes,
				2) The presence of interfering sequence read alignments from closely related genes or 3) Different patterns of homoeolocus silencing in nullitetras compared with euploid wheat.
				However, for a small number of genes (6 in shoots and 3 in roots), nullitetra analysis showed that the gene was expressed from a single identified homoeolocus
				(with the remaining two homoeoloci being transcript-absent), i.e. lack of transcripts in lines lacking the homoeologous chromosome carrying the expressed homoeolocus; presence of transcripts in all others.
				We conclude that, in these particular cases, we have detected transcript-absent homoeoloci, and that such homoeoloci, being difficult to detect unequivocally, likely contribute substantially to wheat genome evolution.
E1L1A1 or E1L0A2		3	4	Gene only has evidence for presence on a single homoeologous chromosome e.g. 1A. In this tissue (e.g. roots) it has no HSVs, but in the other tissue (e.g. shoots) it has HSVs for this subgenome, therefore it must be expressed off
				more than the single homoeolocus. Uncertainty therefore arises for which additional homoeologous chromosomes the gene is located on.
E2L0A1		51	44	Gene has evidence for presence on A,B and D homoeologous chromosomes and is expressed.
				There are HSVs diagnostic for two of the three possible homoeologous chromosomes, therefore confirming the identity of the two expressed homoeoloci.
E2L1A0		31	35	Gene has evidence for presence on two homoeologous chromosomes (AB, AD, or BD).
				There are HSVs diagnostic for the same two homoeologous chromosomes, therefore confirming the identity of the two expressed homoeoloci.
Note that we cannot rule out expression of a third homoeolocus, which will be missed unless HSVs for the two confirmed homoeologues are close enough together to enable three haplotypes to be constructed from RNA-Seq reads.
E2L0A1		29	35	Gene has evidence for presence on A,B and D homoeologous chromosomes and is expressed.
				There are HSVs diagnostic for a single homoeologous chromosome, therefore the gene must be expressed off additional chromosome(s) whose identity cannot be distinguished.
E2L1A0 or E2L0A1		34	38	Gene has evidence for presence on two specific homoeologous chromosomes (AB, AD, or BD) or on two homoeologous chromosomes, with the identity of only a single chromosome confirmed (e.g. A+ B/D)
				There are HSVs diagnostic for a single homoeologous chromosome, therefore the gene must be expressed off additional chromosome(s) whose identity cannot be distinguished.
E3L0A0		409	430	Gene is expressed from all three homoeologous chromosomes (A, B and D) as determined by the presence of HSVs or haplotypes diagnostic for each homoeologue.
Loss of one or more homoeologues		211	227
Absence of one or more homoeologues		193	201
References
1) Qi L, Echalier B, Friebe B, Gill BS: Molecular characterization of a set of wheat deletion stocks for use in chromosome bin mapping of ESTs. Funct Integr Genomics 2003, 3: 39-55.
2) Qi LL, Echalier B, Chao S et al: A chromosome bin map of 16,000 expressed sequence tag loci and distribution of genes among the three genomes of polyploid wheat. Genetics 2004, 168: 701-712.
3) Wicker T, Mayer KFX, Gunglach H et al: Frequent gene movement and pseudogene evolution is common to the large and complex genomes of wheat, barley, and their relatives. Plant Cell 2011, 23: 1706-1718.
