# Supplementary material for: Patterns of homoeologous gene expression shown by RNA sequencing in hexaploid bread wheat
Source: BMC Genomics. 2014 Apr 11;15:276. doi: 10.1186/1471-2164-15-276 (PMC4023595; doi:10.1186/1471-2164-15-276)
Supplement: Additional file 17: Table S8 — Comparison of homoeolocus expression between shoots and roots for genes on group 1 and 5 chromosomes. This table shows that most genes are expressed from the same homoeologous chromosomes in the two wheat tissues (shoots and roots). [file 1471-2164-15-276-S17.xls]

## Sheet: Sheet1
	Supplemental Table S8. Comparison of homoeolocus expression between shoots and roots for genes on group 1 and 5 chromosomes.
		Homoeoloci expressed in roots
Homoeoloci expressed in shoots		A	B	D	AB	AD	BD	ABD	unassigned	A/B	A/D	B/D	A/B/D	A+B/D	B+A/D	D+A/B	Total
	A	99	0	0	0	0	0	0	0	0	0	0	0	3	0	0	102
	B	0	162	0	1	0	0	0	0	0	0	0	0	0	6	0	169
	D	0	0	76	2	0	1	1	0	0	0	0	0	0	0	7	87
	AB	0	0	0	41	1	0	7	0	2	0	0	3	3	3	0	60
	AD	1	1	0	0	36	1	4	0	0	2	0	1	2	1	6	55
	BD	0	0	0	0	0	48	6	0	0	0	2	5	0	4	4	69
	ABD	0	0	0	7	0	3	787	0	0	0	0	0	1	4	3	805
	unassigned	0	0	1	0	0	0	0	18	0	0	0	0	0	0	0	19
	A/B	0	0	0	1	0	0	0	0	58	0	0	0	3	2	0	64
	A/D	0	0	0	0	3	0	0	0	0	33	0	0	0	0	5	41
	B/D	0	0	0	0	0	3	0	0	0	0	52	0	0	5	4	64
	A/B/D	0	0	0	4	2	5	5	0	0	0	0	124	1	3	5	149
	A+B/D	4	0	0	4	7	0	3	0	2	2	0	1	95	0	3	121
	B+A/D	0	1	0	4	0	1	3	0	1	0	2	5	0	70	0	87
	D+A/B	0	0	1	0	4	2	4	0	0	1	1	2	0	0	72	87
	Total	104	164	78	64	53	64	820	18	63	38	57	141	108	98	109	1979
	X+Y denotes presence (or expression) on both X and Y homoeologous chromosomes, while X/Y denotes either X or Y homoeologous chromosomes.
	For expression categories to the left of the category “unassigned”, the identity of all expressed homoeoloci is confirmed, while in categories to the right the identity of some expressed copies cannot be distinguished.
	We assign genes to the “unassigned” category where the identity of all expressed homoeoloci cannot be confirmed and there is evidence from bin mapping data that the gene locates on multiple chromosome groups (other than the target chromosome group 1 or group 5).
	Colour is used to distinguish genes expressed from the same (green) or different (blue) homoeologous chromosomes in shoots and roots.
